# Supplementary material for: Wetting Properties of Rhamnolipid and Surfactin Mixtures with Triton X-165
Source: Molecules. 2022 Jul 23;27(15):4706. doi: 10.3390/molecules27154706 (PMC9330438; doi:10.3390/molecules27154706)
Supplement: Supplementary file 1 [file molecules-27-04706-s001.zip]

Archive with 1 entries (1 files):
- molecules-1809054-supplementary.pdf
